# Supplementary material for: Taxonomic study of the Oriental genus Catullioides Bierman, 1910 (Hemiptera, Fulgoromorpha, Tropiduchidae), with description of a new species from China
Source: Zookeys. 2021 May 17;1037:119–36. doi: 10.3897/zookeys.1037.65481 (PMC8144165; doi:10.3897/zookeys.1037.65481)
Supplement: XML Treatment for Catullioides [file zookeys.1037.65481-treatment1.xml]

<!DOCTYPE tp:taxon-treatment
  PUBLIC "-//TaxonX//DTD Taxonomic Treatment Publishing DTD v0 20100105//EN" "tax-treatment-NSO.dtd">
<tp:taxon-treatment xmlns:tp="http://www.plazi.org/taxpub"><tp:treatment-meta><kwd-group><label>Taxon classification</label><kwd><named-content xmlns:xlink="http://www.w3.org/1999/xlink" content-type="kingdom">Animalia</named-content></kwd><kwd><named-content xmlns:xlink="http://www.w3.org/1999/xlink" content-type="order">Hemiptera</named-content></kwd><kwd><named-content xmlns:xlink="http://www.w3.org/1999/xlink" content-type="family">Tropiduchidae</named-content></kwd></kwd-group><mixed-citation publication-type="journal"><person-group><name><surname>Zhu</surname><given-names>Hao-Yu</given-names></name><name><surname>Yu</surname><given-names>Fang</given-names></name><name><surname>Xu</surname><given-names>Si-Yuan</given-names></name><name><surname>Ma</surname><given-names>Fang-Zhou</given-names></name><name><surname>Wang</surname><given-names>Rong-Rong</given-names></name><name><surname>Song</surname><given-names>Zhi-Shun</given-names></name></person-group><article-title>Taxonomic study of the Oriental genus <italic><tp:taxon-name><tp:taxon-name-part taxon-name-part-type="genus" reg="Catullioides">Catullioides</tp:taxon-name-part></tp:taxon-name></italic> Bierman, 1910 (<tp:taxon-name><tp:taxon-name-part taxon-name-part-type="order">Hemiptera</tp:taxon-name-part></tp:taxon-name>, <tp:taxon-name><tp:taxon-name-part taxon-name-part-type="infraorder">Fulgoromorpha</tp:taxon-name-part></tp:taxon-name>, <tp:taxon-name><tp:taxon-name-part taxon-name-part-type="family">Tropiduchidae</tp:taxon-name-part></tp:taxon-name>), with description of a new species from China</article-title><source>Zookeys</source><day>17</day><month>5</month><year>2021</year><volume>1037</volume><fpage>119</fpage><lpage>136</lpage><pub-id pub-id-type="doi">10.3897/zookeys.1037.65481</pub-id></mixed-citation></tp:treatment-meta><tp:nomenclature><label>Genus</label><tp:taxon-name><object-id xmlns:xlink="http://www.w3.org/1999/xlink" content-type="arpha" xlink:type="simple">ED7339F4-F845-514B-A58D-4FB457D214F0</object-id>
              <tp:taxon-name-part taxon-name-part-type="genus" reg="Catullioides">Catullioides</tp:taxon-name-part>
            </tp:taxon-name><tp:taxon-authority>Bierman, 1910</tp:taxon-authority><tp:nomenclature-citation-list><tp:nomenclature-citation><tp:taxon-name>
                  <tp:taxon-name-part taxon-name-part-type="genus" reg="Catullioides">Catullioides</tp:taxon-name-part>
                </tp:taxon-name><comment>Bierman, 1910: 21. Type species: <tp:taxon-name><tp:taxon-name-part taxon-name-part-type="genus" reg="Catullioides">Catullioides</tp:taxon-name-part> <tp:taxon-name-part taxon-name-part-type="species" reg="rubrolineata">rubrolineata</tp:taxon-name-part></tp:taxon-name> Bierman, 1910; by original designation and monotypy.</comment></tp:nomenclature-citation><tp:nomenclature-citation><tp:taxon-name>
                  <tp:taxon-name-part taxon-name-part-type="genus" reg="Catullioides">Catullioides</tp:taxon-name-part>
                </tp:taxon-name><comment>Bierman: <xref ref-type="bibr" rid="B13">Metcalf (1954</xref>: 58); <xref ref-type="bibr" rid="B8">Fennah (1982</xref>: 638); <xref ref-type="bibr" rid="B19">Yang et al. (1989</xref>: 74).</comment></tp:nomenclature-citation></tp:nomenclature-citation-list></tp:nomenclature><tp:treatment-sec sec-type="diagnosis" id="SECID0E3MAC"><title>Diagnosis.</title><p><italic><tp:taxon-name><tp:taxon-name-part taxon-name-part-type="genus" reg="Catullioides">Catullioides</tp:taxon-name-part></tp:taxon-name></italic> may be distinguished from other genera in <tp:taxon-name><tp:taxon-name-part taxon-name-part-type="family">Tropiduchidae</tp:taxon-name-part></tp:taxon-name> by the following combination of characters: vertex shorter than width, anterior margin distinctly arched, lateral carinae strongly elevated, posterior margin angularly concave, median carina complete; frons and clypeus with median carina broadly and strongly convex, intermediate carinae absent; rostrum very short and robust, apical segment abruptly truncate and concave at apex; antennae with pedicel cylindrical, with no more than 20 sensory plaque organs distributed in apical half; pronotum with anterior central part distinctly produced forwards, anterior margin strongly convex, median and intermediate carinae complete and sharp; mesonotum tricarinate, lateral carinae incurving and converging anteriad; forewings narrow and long, with nodal line, costal area narrow with numerous transverse veinlets, number of apical cells between veins RA and CuA from 14 to 16; hind tibiae with four lateral spines and seven apical teeth, hind tarsomeres I with eight apical teeth; gonostyles symmetrical, elongate, outer ventral edge strongly carinate from base to apex; periandrium symmetrical, reniform and compressed; aedeagus asymmetrical, elongate, cylindrical, with four sclerotised processes; segment X of male slender and elongate, with long lateroapical angles.</p></tp:treatment-sec><tp:treatment-sec sec-type="redescription" id="SECID0EONAC"><title>Redescription.</title><p>Head including compound eyes slightly narrower than pronotum (Figs <xref ref-type="fig" rid="F3">3A</xref>, <xref ref-type="fig" rid="F7">7A</xref>). Vertex (Figs <xref ref-type="fig" rid="F3">3A</xref>, <xref ref-type="fig" rid="F7">7A</xref>) broad, shorter in midline than width at base; anterior margin ridged and distinctly arched anteriad, lateral carinae strongly elevated and subparallel, posterior margin carinate and angularly concave at about 100° angle, median carina distinct and complete; disc slightly depressed. Frons (Figs <xref ref-type="fig" rid="F3">3C</xref>, <xref ref-type="fig" rid="F7">7C</xref>) large and broad, convex in midline, longer than breadth, lateral margins weakly carinate, slightly converging below antennae; median carina broadly and strongly convex, intermediate carinae absent. Frontoclypeal suture (Figs <xref ref-type="fig" rid="F3">3B, C</xref>, <xref ref-type="fig" rid="F7">7B, C</xref>) distinct and straight. Clypeus (Figs <xref ref-type="fig" rid="F3">3C</xref>, <xref ref-type="fig" rid="F7">7C</xref>) about half as long as frons, median carina broadly and strongly convex. Rostrum (Figs <xref ref-type="fig" rid="F3">3C</xref>, <xref ref-type="fig" rid="F7">7C</xref>) very short and broad, reaching to middle coxae, apical segment short, as long as breadth, abruptly truncate and concave at apex. Compound eyes (Figs <xref ref-type="fig" rid="F3">3A–C</xref>, <xref ref-type="fig" rid="F7">7A–C</xref>) oval. Ocelli (Figs <xref ref-type="fig" rid="F3">3B</xref>, <xref ref-type="fig" rid="F7">7B</xref>) small, reddish, close to eye and away from base of antennae. Antennae (Figs <xref ref-type="fig" rid="F3">3A–C</xref>, <xref ref-type="fig" rid="F7">7A–C</xref>) with scape small, ring-like; pedicel cylindrical, covered with fine setulae and no more than 20 sensory plaque organs distributed in apical half.</p><p><bold><italic>Pronotum</italic></bold> (Figs <xref ref-type="fig" rid="F3">3A–C</xref>, <xref ref-type="fig" rid="F7">7A–C</xref>) longer than vertex in midline, distinctly shorter than mesonotum in midline; anterior central part distinctly produced forwards with anterior margin keeled and strongly convex; disc large, strongly elevated, tricarinate and delimited by intermediate carinae, median and intermediate carinae complete and sharp, median carina with a lateral pit on each side; lateral marginal areas deeply concave with a longitudinal carina on each side from eye to tegula; posterior margin subangulately concave. Mesonotum (Figs <xref ref-type="fig" rid="F3">3A</xref>, <xref ref-type="fig" rid="F7">7A</xref>) clearly tricarinate on disc, lateral carinae incurving, converging anteriad, and reaching end of median carina. Forewings (Figs <xref ref-type="fig" rid="F3">3D, F</xref>, <xref ref-type="fig" rid="F7">7D</xref>) hyperpterous, narrow and long, membranous, without granulation, with nodal line (just past midlength); costal area present, narrower than costal cell, beyond level of tip of clavus, with numerous transverse veinlets; vein ScP+R forked basad before midlength and well basad nodal line, ScP+RA separated beyond nodal line; vein MP bifurcating into MP<sub>1+2</sub> and MP<sub>3+4</sub> at level of nodal line; vein CuA forked before ScP+R forking; Pcu and A<sub>1</sub> veins fused into a long Pcu+A1 vein at apical 1/3 in clavus; number of apical cells between veins RA and CuA from 14 to 16. Hindwings (Figs <xref ref-type="fig" rid="F3">3E, G</xref>, <xref ref-type="fig" rid="F7">7E</xref>) hyaline, ScP+R, MP and CuA bifurcating only once; ScP+R and CuA bifurcating near apical third, anterior to bifurcation of MP; veins CuP and Pcu unbranched, running close and parallel at their base; vein A<sub>1</sub> bifurcating into A<sub>1a</sub> and A<sub>1b</sub> near middle, A<sub>2</sub> unbranched; transverse veinlets <italic>r-m</italic> and <italic>m-cua1</italic> anterior to bifurcation of MP. Legs moderately long, hind tibia with four lateral spines (rarely three with the extreme basal spine absent) and seven apical teeth; hind tarsomere I with eight apical teeth and hind tarsomere II with two lateral apical teeth.</p><p><bold><italic>Male genitalia</italic>.</bold> Pygofer (Figs <xref ref-type="fig" rid="F4">4A–D</xref>, <xref ref-type="fig" rid="F8">8A–D</xref>), in lateral view (Figs <xref ref-type="fig" rid="F4">4A, B</xref>, <xref ref-type="fig" rid="F8">8A, B</xref>), much wider ventrally than dorsally, posterior margin more or less convex medially, without process, anterior margin produced in a pair of broad and large sclerotised processes ventrolaterally, inserted in former segment; in dorsal view (Figs <xref ref-type="fig" rid="F4">4C</xref>, <xref ref-type="fig" rid="F8">8C</xref>), dorsal margin slightly excavated to accommodate segment X. Gonostyles (Figs <xref ref-type="fig" rid="F4">4A, B, D</xref>, <xref ref-type="fig" rid="F8">8A, B</xref>, <xref ref-type="fig" rid="F8">8D</xref>) symmetrical, elongate, in ventral view (Figs <xref ref-type="fig" rid="F4">4D</xref>, <xref ref-type="fig" rid="F8">8D</xref>), inner margin more or less sinuate; in lateral view (Figs <xref ref-type="fig" rid="F4">4A, B</xref>, <xref ref-type="fig" rid="F8">8A, B</xref>), narrow at base, broadest in middle, gradually convergent and tapering toward apex, acute apically; dorsal margin irregularly sinuate, with a finger-like process raised from dorsolateral margin at base, directed dorsolaterad; outer dorsal edge with a hook-like process near basal third, directed caudad and curved ventrolaterad, acute at apex, twisted; outer ventral edge strongly carinate from base to apex. Periandrium (Figs <xref ref-type="fig" rid="F4">4E–H</xref>, <xref ref-type="fig" rid="F8">8E–H</xref>) symmetrical, moderately large, in lateral view (Figs <xref ref-type="fig" rid="F4">4F, G</xref>, <xref ref-type="fig" rid="F8">8F, G</xref>), reniform, compressed, its opening declined dorsoventrally, loosely attached to aedeagus basally. Aedeagus (Figs <xref ref-type="fig" rid="F4">4E–H</xref>, <xref ref-type="fig" rid="F8">8E–H</xref>) asymmetrical, elongate, cylindrical, sclerotised basally, and inflated apically, with four various sclerotised processes; in dorsal view (Figs <xref ref-type="fig" rid="F4">4E</xref>, <xref ref-type="fig" rid="F8">8E</xref>), two right processes produced on the membranous lobe: apical process elongate, tapering laterocaudad, basal one broad, triangular, pointed dorsocephalad; dorsal process small, somewhat triangular, directed dorsocephalad; left process large and broad, knife-like, directed laterocaudad. Segment X (Figs <xref ref-type="fig" rid="F4">4A–C</xref>, <xref ref-type="fig" rid="F8">8A–C</xref>) slender and elongate, in lateral view (Figs <xref ref-type="fig" rid="F4">4A, B</xref>, <xref ref-type="fig" rid="F8">8A, B</xref>), dorsal margin straight then declined ventrocaudad; ventral margin slightly incurved, lateroapical angles truncated apically; in dorsal view (Figs <xref ref-type="fig" rid="F4">4C</xref>, <xref ref-type="fig" rid="F8">8C</xref>), slender, expanded at base, narrowed in middle, apex deeply excavated to accommodate anal style, lateroapical angles strongly produced caudad. Anal style cylindrical, relatively small, not reaching to apex.</p><p><bold><italic>Female genitalia</italic>.</bold> Gonocoxae VIII (Figs <xref ref-type="fig" rid="F5">5B, C, E, G</xref>) with one membranous, slender, flattened endogonocoxal processes on endogonocoxal lobe. Gonapophyses VIII (Figs <xref ref-type="fig" rid="F5">5B, C, E, F</xref>) with anterior connective lamina strongly sclerotized, narrow and straight, in lateral view, tapering distad, with five minute teeth on dorsal margin, ventral margin slightly curved dorsad at apical fourth with three large blunt teeth. Gonapophyses IX (Figs <xref ref-type="fig" rid="F5">5G, H</xref>) converging apically, suddenly protruding laterad, truncate at apex. Gonoplacs (Figs <xref ref-type="fig" rid="F5">5A–C, I</xref>) fused at basal fourth, with two sclerotized lobes fully fused together and delimited by a longitudinal membranous suture: dorsal lobe elongate and tapering caudad, ventral lobe large, longer, apical part rounded, smooth. Segment X (Figs <xref ref-type="fig" rid="F5">5A, B, D, I</xref>) very small, in lateral view (Fig. <xref ref-type="fig" rid="F5">5I</xref>), triangular, broaden caudally, caudal margin reclined caudoventrad; in dorsal view (Fig. <xref ref-type="fig" rid="F5">5D</xref>), apex excavated to accommodate anal style. Anal style (Fig. <xref ref-type="fig" rid="F5">5D</xref>) relatively small, almost as long as length of caudal margin.</p></tp:treatment-sec><tp:treatment-sec sec-type="biology" id="SECID0EQGAE"><title>Biology.</title><p>Collecting data show that adults of both <italic><tp:taxon-name><tp:taxon-name-part taxon-name-part-type="genus" reg="Catullioides">C.</tp:taxon-name-part> <tp:taxon-name-part taxon-name-part-type="species" reg="rubrolineata">rubrolineata</tp:taxon-name-part></tp:taxon-name></italic> and <italic><tp:taxon-name><tp:taxon-name-part taxon-name-part-type="genus" reg="Catullioides">C.</tp:taxon-name-part> <tp:taxon-name-part taxon-name-part-type="species" reg="taishunensis">taishunensis</tp:taxon-name-part></tp:taxon-name></italic> sp. nov. were collected from <italic><tp:taxon-name><tp:taxon-name-part taxon-name-part-type="genus" reg="Miscanthus">Miscanthus</tp:taxon-name-part> <tp:taxon-name-part taxon-name-part-type="species" reg="floridulus">floridulus</tp:taxon-name-part></tp:taxon-name></italic> (Lab.) Warb. ex Schum et Laut. (common name: giant <italic><tp:taxon-name><tp:taxon-name-part taxon-name-part-type="genus" reg="Miscanthus">Miscanthus</tp:taxon-name-part></tp:taxon-name></italic>; <tp:taxon-name><tp:taxon-name-part taxon-name-part-type="family">Poaceae</tp:taxon-name-part></tp:taxon-name>), the largest of the <italic><tp:taxon-name><tp:taxon-name-part taxon-name-part-type="genus" reg="Miscanthus">Miscanthus</tp:taxon-name-part></tp:taxon-name></italic> species. It has coarse foliage with a distinct central rachis on a feathery inflorescence. <italic><tp:taxon-name><tp:taxon-name-part taxon-name-part-type="genus" reg="Catullioides">Catullioides</tp:taxon-name-part> <tp:taxon-name-part taxon-name-part-type="species" reg="rubrolineata">rubrolineata</tp:taxon-name-part></tp:taxon-name></italic> exhibits phototaxis as most specimens were collected by light trapping (see also <xref ref-type="bibr" rid="B19">Yang et al. 1989</xref>; <xref ref-type="bibr" rid="B10">Hayashi 1995</xref>), while <italic><tp:taxon-name><tp:taxon-name-part taxon-name-part-type="genus" reg="Catullioides">C.</tp:taxon-name-part> <tp:taxon-name-part taxon-name-part-type="species" reg="taishunensis">taishunensis</tp:taxon-name-part></tp:taxon-name></italic> sp. nov. was never collected in this way.</p></tp:treatment-sec><tp:treatment-sec sec-type="distribution" id="SECID0EIJAE"><title>Diversity and distribution.</title><p>The genus contains two species widely distributed in the Oriental region.</p></tp:treatment-sec><tp:treatment-sec sec-type="remarks" id="SECID0ENJAE"><title>Remarks.</title><p><italic><tp:taxon-name><tp:taxon-name-part taxon-name-part-type="genus" reg="Catullioides">Catullioides</tp:taxon-name-part></tp:taxon-name></italic> is externally similar to the genus <italic><tp:taxon-name><tp:taxon-name-part taxon-name-part-type="genus" reg="Catullia">Catullia</tp:taxon-name-part></tp:taxon-name></italic> Stål, but can be separated from the it by the following features: the general color of the body, especially the broad red stripes along the median carinae of the vertex, frons, clypeus, pronotum and mesonotum; the vertex with a complete median carina and angularly concave posterior margin (median carina absent and posterior margin broadly concave in <italic><tp:taxon-name><tp:taxon-name-part taxon-name-part-type="genus" reg="Catullia">Catullia</tp:taxon-name-part></tp:taxon-name></italic>); and the number of apical cells between veins RA and CuA of forewings from 14 to 16 (about ten in <italic><tp:taxon-name><tp:taxon-name-part taxon-name-part-type="genus" reg="Catullia">Catullia</tp:taxon-name-part></tp:taxon-name></italic>).</p></tp:treatment-sec><tp:treatment-sec><!--Section generated to contain objects referenced in tp:taxon-treatment.--><fig id="F3" position="float" orientation="portrait"><object-id xmlns:xlink="http://www.w3.org/1999/xlink" content-type="doi" xlink:type="simple">10.3897/zookeys.1037.65481.figure3</object-id><object-id xmlns:xlink="http://www.w3.org/1999/xlink" content-type="arpha" xlink:type="simple">9E523F87-8048-5416-87F6-F2B63852DF8E</object-id><label>Figure 3.</label><caption><p><italic><tp:taxon-name><tp:taxon-name-part taxon-name-part-type="genus" reg="Catullioides">Catullioides</tp:taxon-name-part> <tp:taxon-name-part taxon-name-part-type="species" reg="rubrolineata">rubrolineata</tp:taxon-name-part></tp:taxon-name></italic> Bierman <bold>A</bold> head, pronotum and mesonotum, dorsal view <bold>B</bold> head and pronotum, lateral view <bold>C</bold> head and pronotum, ventral view <bold>D</bold> forewing of male <bold>E</bold> hindwing of male <bold>F</bold> forewing of female <bold>G</bold> hindwing of female. Abbreviations: nl, nodal line. Scale bars: 1 mm.</p></caption><graphic xmlns:xlink="http://www.w3.org/1999/xlink" xlink:href="zookeys-1037-119-g003.jpg" position="float" orientation="portrait" xlink:type="simple" id="oo_543790.jpg"><uri content-type="original_file" xlink:type="simple">https://binary.pensoft.net/fig/543790</uri></graphic></fig><fig id="F7" position="float" orientation="portrait"><object-id xmlns:xlink="http://www.w3.org/1999/xlink" content-type="doi" xlink:type="simple">10.3897/zookeys.1037.65481.figure7</object-id><object-id xmlns:xlink="http://www.w3.org/1999/xlink" content-type="arpha" xlink:type="simple">45EA56CF-D585-582B-8569-8827605C636E</object-id><label>Figure 7.</label><caption><p><italic><tp:taxon-name><tp:taxon-name-part taxon-name-part-type="genus" reg="Catullioides">Catullioides</tp:taxon-name-part> <tp:taxon-name-part taxon-name-part-type="species" reg="taishunensis">taishunensis</tp:taxon-name-part></tp:taxon-name></italic> sp. nov. <bold>A</bold> head, pronotum and mesonotum, dorsal view <bold>B</bold> head and pronotum, lateral view <bold>C</bold> head and pronotum, ventral view <bold>D</bold> forewing <bold>E</bold> hindwing. Scale bars: 1 mm.</p></caption><graphic xmlns:xlink="http://www.w3.org/1999/xlink" xlink:href="zookeys-1037-119-g007.jpg" position="float" orientation="portrait" xlink:type="simple" id="oo_543794.jpg"><uri content-type="original_file" xlink:type="simple">https://binary.pensoft.net/fig/543794</uri></graphic></fig><fig id="F4" position="float" orientation="portrait"><object-id xmlns:xlink="http://www.w3.org/1999/xlink" content-type="doi" xlink:type="simple">10.3897/zookeys.1037.65481.figure4</object-id><object-id xmlns:xlink="http://www.w3.org/1999/xlink" content-type="arpha" xlink:type="simple">EAD02766-C15C-57BE-B618-9205E5069091</object-id><label>Figure 4.</label><caption><p><italic><tp:taxon-name><tp:taxon-name-part taxon-name-part-type="genus" reg="Catullioides">Catullioides</tp:taxon-name-part> <tp:taxon-name-part taxon-name-part-type="species" reg="rubrolineata">rubrolineata</tp:taxon-name-part></tp:taxon-name></italic> Bierman <bold>A</bold> male pygofer, gonostyles, and segment X, left lateral view <bold>B</bold> male pygofer, gonostyles, and segment X, right lateral view <bold>C</bold> male segment X and pygofer, dorsal view <bold>D</bold> male pygofer and gonostyles, ventral view <bold>E</bold> aedeagus, dorsal view <bold>F</bold> aedeagus, left lateral view <bold>G</bold> aedeagus, right lateral view <bold>H</bold> aedeagus, ventral view. Abbreviations: as, anal style; bpg, basal process of gonostyle; dmp, dorsal margin of pygofer in profile; dp, dorsal process of phallotheca; gs, gonostyle; hpg, hook-like process of gonostyle; lp, left process of phallotheca; ml, membranous lobe of phallotheca; pen, periandrium; pg, pygofer; pmpg, posterior margin of pygofer in profile; rap, right apical process of phallotheca; rbp, right basal process of phallotheca; sp, sclerotised processes of pygofer; sx, segment X; vc, ventrolateral carina of gonostyle; vmp, ventral margin of pygofer in profile. Scale bars: 0.5 mm.</p></caption><graphic xmlns:xlink="http://www.w3.org/1999/xlink" xlink:href="zookeys-1037-119-g004.jpg" position="float" orientation="portrait" xlink:type="simple" id="oo_543791.jpg"><uri content-type="original_file" xlink:type="simple">https://binary.pensoft.net/fig/543791</uri></graphic></fig><fig id="F8" position="float" orientation="portrait"><object-id xmlns:xlink="http://www.w3.org/1999/xlink" content-type="doi" xlink:type="simple">10.3897/zookeys.1037.65481.figure8</object-id><object-id xmlns:xlink="http://www.w3.org/1999/xlink" content-type="arpha" xlink:type="simple">613666AF-DD26-56E4-8B9C-907A586763B0</object-id><label>Figure 8.</label><caption><p><italic><tp:taxon-name><tp:taxon-name-part taxon-name-part-type="genus" reg="Catullioides">Catullioides</tp:taxon-name-part> <tp:taxon-name-part taxon-name-part-type="species" reg="taishunensis">taishunensis</tp:taxon-name-part></tp:taxon-name></italic> sp. nov. <bold>A</bold> male pygofer, gonostyles, and segment X, left lateral view <bold>B</bold> male pygofer, gonostyles, and segment X, right lateral view <bold>C</bold> male segment X and pygofer, dorsal view <bold>D</bold> male pygofer and gonostyles, ventral view <bold>E</bold> aedeagus, dorsal view <bold>F</bold> aedeagus, left lateral view <bold>G</bold> aedeagus, right lateral view <bold>H</bold> aedeagus, ventral view. Scale bars: 0.5 mm.</p></caption><graphic xmlns:xlink="http://www.w3.org/1999/xlink" xlink:href="zookeys-1037-119-g008.jpg" position="float" orientation="portrait" xlink:type="simple" id="oo_543795.jpg"><uri content-type="original_file" xlink:type="simple">https://binary.pensoft.net/fig/543795</uri></graphic></fig><fig id="F5" position="float" orientation="portrait"><object-id xmlns:xlink="http://www.w3.org/1999/xlink" content-type="doi" xlink:type="simple">10.3897/zookeys.1037.65481.figure5</object-id><object-id xmlns:xlink="http://www.w3.org/1999/xlink" content-type="arpha" xlink:type="simple">54CFA610-72BF-5B35-9A6C-875CD805051A</object-id><label>Figure 5.</label><caption><p><italic><tp:taxon-name><tp:taxon-name-part taxon-name-part-type="genus" reg="Catullioides">Catullioides</tp:taxon-name-part> <tp:taxon-name-part taxon-name-part-type="species" reg="rubrolineata">rubrolineata</tp:taxon-name-part></tp:taxon-name></italic> Bierman <bold>A</bold> female terminalia, dorsal view <bold>B</bold> female terminalia, lateral view <bold>C</bold> female terminalia, ventral view <bold>D</bold> female segment X, dorsal view <bold>E</bold> gonapophyses VIII, lateral view <bold>F</bold> gonapophyses VIII, ventral view <bold>G</bold> gonapophyses VIII and IX, ventral view <bold>H</bold> gonapophyses IX, ventral view <bold>I</bold> gonoplacs, lateral view. Abbreviations: ACL, anterior connective lamina of gonapophysis VIII; as, anal style; Gp, gonoplacs; PCL, posterior connective lamina of gonapophysis IX; sx, segment X. Scale bars: 0.5 mm (<bold>A–C, G, I</bold>); 0.2 mm (<bold>D–F, H</bold>).</p></caption><graphic xmlns:xlink="http://www.w3.org/1999/xlink" xlink:href="zookeys-1037-119-g005.jpg" position="float" orientation="portrait" xlink:type="simple" id="oo_543792.jpg"><uri content-type="original_file" xlink:type="simple">https://binary.pensoft.net/fig/543792</uri></graphic></fig></tp:treatment-sec><ref-list><ref id="B13"><mixed-citation xmlns:xlink="http://www.w3.org/1999/xlink" xlink:type="simple"><person-group><name name-style="western"><surname>Metcalf</surname><given-names>ZP</given-names></name></person-group> (<year>1954</year>) <source>General Catalogue of the <tp:taxon-name><tp:taxon-name-part taxon-name-part-type="suborder">Homoptera</tp:taxon-name-part></tp:taxon-name>, Fascicule IV <tp:taxon-name><tp:taxon-name-part taxon-name-part-type="superfamily">Fulgoroidea</tp:taxon-name-part></tp:taxon-name>. Part 11 <tp:taxon-name><tp:taxon-name-part taxon-name-part-type="family">Tropiduchidae</tp:taxon-name-part></tp:taxon-name>.</source><publisher-name>North Carolina State College</publisher-name>, <publisher-loc>Raleigh, North Carolina</publisher-loc>, <size units="page">167 pp</size>.</mixed-citation></ref><ref id="B8"><mixed-citation xmlns:xlink="http://www.w3.org/1999/xlink" xlink:type="simple"><person-group><name name-style="western"><surname>Fennah</surname><given-names>RG</given-names></name></person-group> (<year>1982</year>) <article-title>A tribal classification of the <tp:taxon-name><tp:taxon-name-part taxon-name-part-type="family">Tropiduchidae</tp:taxon-name-part></tp:taxon-name> (<tp:taxon-name><tp:taxon-name-part taxon-name-part-type="suborder">Homoptera</tp:taxon-name-part></tp:taxon-name>: <tp:taxon-name><tp:taxon-name-part taxon-name-part-type="superfamily">Fulgoroidea</tp:taxon-name-part></tp:taxon-name>), with the description of a new species on tea in Malaysia.</article-title><source>Bulletin of Entomological Research</source><volume>72</volume>: <fpage>631</fpage>–<lpage>643</lpage>. <ext-link xlink:type="simple" ext-link-type="doi" xlink:href="10.1017/S0007485300008658">https://doi.org/10.1017/S0007485300008658</ext-link></mixed-citation></ref><ref id="B19"><mixed-citation xmlns:xlink="http://www.w3.org/1999/xlink" xlink:type="simple"><person-group><name name-style="western"><surname>Yang</surname><given-names>J-T</given-names></name><name name-style="western"><surname>Yang</surname><given-names>C-T</given-names></name><name name-style="western"><surname>Wilson</surname><given-names>MR</given-names></name></person-group> (<year>1989</year>) <article-title><tp:taxon-name><tp:taxon-name-part taxon-name-part-type="family">Tropiduchidae</tp:taxon-name-part></tp:taxon-name> of Taiwan (<tp:taxon-name><tp:taxon-name-part taxon-name-part-type="suborder">Homoptera</tp:taxon-name-part></tp:taxon-name>: <tp:taxon-name><tp:taxon-name-part taxon-name-part-type="superfamily">Fulgoroidea</tp:taxon-name-part></tp:taxon-name>).</article-title><source>Collected Papers on <tp:taxon-name><tp:taxon-name-part taxon-name-part-type="suborder">Homoptera</tp:taxon-name-part></tp:taxon-name> of Taiwan, Taiwan Museum Special Publication</source><volume>8</volume>: <fpage>65</fpage>–<lpage>115</lpage>.</mixed-citation></ref><ref id="B10"><mixed-citation xmlns:xlink="http://www.w3.org/1999/xlink" xlink:type="simple"><person-group><name name-style="western"><surname>Hayashi</surname><given-names>M</given-names></name></person-group> (<year>1995</year>) <article-title>Discovery of <italic><tp:taxon-name><tp:taxon-name-part taxon-name-part-type="genus">Catullioides</tp:taxon-name-part> <tp:taxon-name-part taxon-name-part-type="species">albosignatus</tp:taxon-name-part></tp:taxon-name></italic> (<tp:taxon-name><tp:taxon-name-part taxon-name-part-type="suborder">Homoptera</tp:taxon-name-part></tp:taxon-name>, <tp:taxon-name><tp:taxon-name-part taxon-name-part-type="family">Tropiduchidae</tp:taxon-name-part></tp:taxon-name>) from the Ryukyu Islands, Japan.</article-title><source>Japanese Journal of Entomology</source><volume>63</volume>: <fpage>65</fpage>–<lpage>66</lpage>.</mixed-citation></ref></ref-list></tp:taxon-treatment>
