# Supplementary material for: Taxonomic study of the Oriental genus Catullioides Bierman, 1910 (Hemiptera, Fulgoromorpha, Tropiduchidae), with description of a new species from China
Source: Zookeys. 2021 May 17;1037:119–36. doi: 10.3897/zookeys.1037.65481 (PMC8144165; doi:10.3897/zookeys.1037.65481)
Supplement: XML Treatment for Catullioides rubrolineata [file zookeys.1037.65481-treatment2.xml]

<!DOCTYPE tp:taxon-treatment
  PUBLIC "-//TaxonX//DTD Taxonomic Treatment Publishing DTD v0 20100105//EN" "tax-treatment-NSO.dtd">
<tp:taxon-treatment xmlns:tp="http://www.plazi.org/taxpub"><tp:treatment-meta><kwd-group><label>Taxon classification</label><kwd><named-content xmlns:xlink="http://www.w3.org/1999/xlink" content-type="kingdom">Animalia</named-content></kwd><kwd><named-content xmlns:xlink="http://www.w3.org/1999/xlink" content-type="order">Hemiptera</named-content></kwd><kwd><named-content xmlns:xlink="http://www.w3.org/1999/xlink" content-type="family">Tropiduchidae</named-content></kwd></kwd-group><mixed-citation publication-type="journal"><person-group><name><surname>Zhu</surname><given-names>Hao-Yu</given-names></name><name><surname>Yu</surname><given-names>Fang</given-names></name><name><surname>Xu</surname><given-names>Si-Yuan</given-names></name><name><surname>Ma</surname><given-names>Fang-Zhou</given-names></name><name><surname>Wang</surname><given-names>Rong-Rong</given-names></name><name><surname>Song</surname><given-names>Zhi-Shun</given-names></name></person-group><article-title>Taxonomic study of the Oriental genus <italic><tp:taxon-name><tp:taxon-name-part taxon-name-part-type="genus" reg="Catullioides">Catullioides</tp:taxon-name-part></tp:taxon-name></italic> Bierman, 1910 (<tp:taxon-name><tp:taxon-name-part taxon-name-part-type="order">Hemiptera</tp:taxon-name-part></tp:taxon-name>, <tp:taxon-name><tp:taxon-name-part taxon-name-part-type="infraorder">Fulgoromorpha</tp:taxon-name-part></tp:taxon-name>, <tp:taxon-name><tp:taxon-name-part taxon-name-part-type="family">Tropiduchidae</tp:taxon-name-part></tp:taxon-name>), with description of a new species from China</article-title><source>Zookeys</source><day>17</day><month>5</month><year>2021</year><volume>1037</volume><fpage>119</fpage><lpage>136</lpage><pub-id pub-id-type="doi">10.3897/zookeys.1037.65481</pub-id></mixed-citation></tp:treatment-meta><tp:nomenclature><tp:taxon-name><object-id xmlns:xlink="http://www.w3.org/1999/xlink" content-type="arpha" xlink:type="simple">3885538A-007F-58B5-88D0-93FDC1E67FFD</object-id>
              <tp:taxon-name-part taxon-name-part-type="genus" reg="Catullioides">Catullioides</tp:taxon-name-part>
              <tp:taxon-name-part taxon-name-part-type="species" reg="rubrolineata">rubrolineata</tp:taxon-name-part>
            </tp:taxon-name><tp:taxon-authority>Bierman, 1910</tp:taxon-authority><xref ref-type="fig" rid="F1">Figures 1</xref><xref ref-type="fig" rid="F2">, 2</xref><xref ref-type="fig" rid="F3">, 3</xref><xref ref-type="fig" rid="F4">, 4</xref><xref ref-type="fig" rid="F5">, 5</xref><tp:nomenclature-citation-list><tp:nomenclature-citation><tp:taxon-name>
                  <tp:taxon-name-part taxon-name-part-type="genus" reg="Catullioides">Catullioides</tp:taxon-name-part> <tp:taxon-name-part taxon-name-part-type="species" reg="rubrolineata">rubrolineata</tp:taxon-name-part></tp:taxon-name><comment>Bierman, 1910: 22, pl. 1, fig. 9a–d.</comment></tp:nomenclature-citation><tp:nomenclature-citation><tp:taxon-name>
                  <tp:taxon-name-part taxon-name-part-type="genus" reg="Barunoides">Barunoides</tp:taxon-name-part> <tp:taxon-name-part taxon-name-part-type="species" reg="albosignata">albosignata</tp:taxon-name-part></tp:taxon-name><comment>(Distant): <xref ref-type="bibr" rid="B11">Melichar (1914</xref>: 140) [error].</comment></tp:nomenclature-citation><tp:nomenclature-citation><tp:taxon-name>
                  <tp:taxon-name-part taxon-name-part-type="genus" reg="Catullioides">Catullioides</tp:taxon-name-part> <tp:taxon-name-part taxon-name-part-type="species" reg="albosignatus">albosignatus</tp:taxon-name-part></tp:taxon-name><comment>(Distant): <xref ref-type="bibr" rid="B19">Yang et al. (1989</xref>: 74, fig. 3); <xref ref-type="bibr" rid="B10">Hayashi (1995</xref>: 65, fig. 1) [error].</comment></tp:nomenclature-citation></tp:nomenclature-citation-list></tp:nomenclature><tp:treatment-sec sec-type="redescription" id="SECID0EZQAE"><title>Redescription.</title><p>Body length from apex of head to tip of forewings: ♂ 8.4–9.5 mm, ♀ 9.4–10.3 mm; head length from apex of cephalic process to base of eyes: ♂ 0.7–0.8 mm, ♀ 0.8–0.9 mm; head width including eyes: ♂ 1.3–1.4 mm, ♀ 1.4–1.5 mm; forewing length: ♂ 7.0–7.7 mm, ♀ 8.1–8.6 mm.</p><p><bold><italic>Coloration</italic>.</bold> Sexual dimorphism in general color (Fig. <xref ref-type="fig" rid="F1">1</xref>). Females distinctly paler on body than males (Fig. <xref ref-type="fig" rid="F2">2</xref>). General color pale green and red on head and thorax, and dark brown on body. Head excluding eyes, pronotum and mesonotum mostly pale green to yellowish green, broad stripes along median carinae of vertex, frons, clypeus, pronotum and mesonotum, lateral margins of frons, lateral areas of pronotum and mesonotum behind eyes red, clypeus and apical margins of paranotal lobes dark brown to black. Compound eyes red to fuscous with posterior margin pale green, ocelli purplish red. Forewings, in males (Fig. <xref ref-type="fig" rid="F3">3D</xref>), with central area of basal two-thirds and apical third dark brown to black, clavus, apices of costal area, postcostal cell, veins C1 and C2 yellowish green; in females (Fig. <xref ref-type="fig" rid="F3">3F</xref>), much paler than in males, mostly yellowish green, central area of basal two-thirds and Medial area dark brown to black. Thorax and abdomen mostly black in males (Fig. <xref ref-type="fig" rid="F2">2C</xref>); in females (Fig. <xref ref-type="fig" rid="F2">2D</xref>), much paler than in males, mostly yellowish brown.</p><fig id="F1" position="float" orientation="portrait"><object-id xmlns:xlink="http://www.w3.org/1999/xlink" content-type="doi" xlink:type="simple">10.3897/zookeys.1037.65481.figure1</object-id><object-id xmlns:xlink="http://www.w3.org/1999/xlink" content-type="arpha" xlink:type="simple">31DADB40-8DF5-54EF-94D6-AAA9321820F0</object-id><label>Figure 1.</label><caption><p>Habitus of <italic><tp:taxon-name><tp:taxon-name-part taxon-name-part-type="genus" reg="Catullioides">Catullioides</tp:taxon-name-part> <tp:taxon-name-part taxon-name-part-type="species" reg="rubrolineata">rubrolineata</tp:taxon-name-part></tp:taxon-name></italic> Bierman <bold>A</bold> male <bold>B</bold> female. Photographed by Z-S Song.</p></caption><graphic xmlns:xlink="http://www.w3.org/1999/xlink" xlink:href="zookeys-1037-119-g001.jpg" position="float" orientation="portrait" xlink:type="simple" id="oo_543788.jpg"><uri content-type="original_file" xlink:type="simple">https://binary.pensoft.net/fig/543788</uri></graphic></fig><fig id="F2" position="float" orientation="portrait"><object-id xmlns:xlink="http://www.w3.org/1999/xlink" content-type="doi" xlink:type="simple">10.3897/zookeys.1037.65481.figure2</object-id><object-id xmlns:xlink="http://www.w3.org/1999/xlink" content-type="arpha" xlink:type="simple">C2C1C5EA-12EE-5619-B387-360061B40CDA</object-id><label>Figure 2.</label><caption><p><italic><tp:taxon-name><tp:taxon-name-part taxon-name-part-type="genus" reg="Catullioides">Catullioides</tp:taxon-name-part> <tp:taxon-name-part taxon-name-part-type="species" reg="rubrolineata">rubrolineata</tp:taxon-name-part></tp:taxon-name></italic> Bierman <bold>A</bold> male, dorsal view <bold>B</bold> female, dorsal view <bold>C</bold> male, lateral view <bold>D</bold> female, lateral view. Scale bars: 2 mm.</p></caption><graphic xmlns:xlink="http://www.w3.org/1999/xlink" xlink:href="zookeys-1037-119-g002.jpg" position="float" orientation="portrait" xlink:type="simple" id="oo_543789.jpg"><uri content-type="original_file" xlink:type="simple">https://binary.pensoft.net/fig/543789</uri></graphic></fig><p><bold><italic>Structure</italic>.</bold> Vertex (Fig. <xref ref-type="fig" rid="F3">3A</xref>) wider than length, with ratio of length at midline to width between eyes 0.5:1. Frons with ratio of length at midline to maximum width 1.6:1 (Fig. <xref ref-type="fig" rid="F3">3C</xref>). Forewings (Fig. <xref ref-type="fig" rid="F3">3D, F</xref>) almost flat, ratio of length to width about 2.9–3.2:1. Hindwings (Fig. <xref ref-type="fig" rid="F3">3E, G</xref>) with ratio of length to width about 1.9–2.0:1.</p><fig id="F3" position="float" orientation="portrait"><object-id xmlns:xlink="http://www.w3.org/1999/xlink" content-type="doi" xlink:type="simple">10.3897/zookeys.1037.65481.figure3</object-id><object-id xmlns:xlink="http://www.w3.org/1999/xlink" content-type="arpha" xlink:type="simple">9E523F87-8048-5416-87F6-F2B63852DF8E</object-id><label>Figure 3.</label><caption><p><italic><tp:taxon-name><tp:taxon-name-part taxon-name-part-type="genus" reg="Catullioides">Catullioides</tp:taxon-name-part> <tp:taxon-name-part taxon-name-part-type="species" reg="rubrolineata">rubrolineata</tp:taxon-name-part></tp:taxon-name></italic> Bierman <bold>A</bold> head, pronotum and mesonotum, dorsal view <bold>B</bold> head and pronotum, lateral view <bold>C</bold> head and pronotum, ventral view <bold>D</bold> forewing of male <bold>E</bold> hindwing of male <bold>F</bold> forewing of female <bold>G</bold> hindwing of female. Abbreviations: nl, nodal line. Scale bars: 1 mm.</p></caption><graphic xmlns:xlink="http://www.w3.org/1999/xlink" xlink:href="zookeys-1037-119-g003.jpg" position="float" orientation="portrait" xlink:type="simple" id="oo_543790.jpg"><uri content-type="original_file" xlink:type="simple">https://binary.pensoft.net/fig/543790</uri></graphic></fig><p><bold><italic>Male genitalia</italic>.</bold> Pygofer, in lateral view (Figs <xref ref-type="fig" rid="F4">4A</xref>, <xref ref-type="fig" rid="F4">4B</xref>), with posterior margin slightly sinuate, more or less convex medially, anterior margin produced in a pair of broad and large sclerotised processes ventrolaterally; in ventral view (Fig. <xref ref-type="fig" rid="F4">4D</xref>), far longer than in dorsal view (Fig. <xref ref-type="fig" rid="F4">4C</xref>), with ratio of ventral to dorsal width about 4.5:1. Gonostyles (Fig. <xref ref-type="fig" rid="F4">4A, B, D</xref>) elongate, in ventral view (Fig. <xref ref-type="fig" rid="F4">4D</xref>), inner area along ventrolateral carina less sclerotised and filmy, dorso-basal process directed dorsolaterad; in lateral view (Fig. <xref ref-type="fig" rid="F4">4A, B</xref>), ventrolateral carina strongly ridged from base to apex. Aedeagus (Fig. <xref ref-type="fig" rid="F4">4E–H</xref>) large and elongate, as long as gonostyles; in right lateral view (Fig. <xref ref-type="fig" rid="F4">4F</xref>), right apical process directed dorsad and curved laterocaudad; in left lateral view (Fig. <xref ref-type="fig" rid="F4">4G</xref>), left process large and broad, base narrow and twisted, remaining cultrate, directed laterocaudad. Segment X (Fig. <xref ref-type="fig" rid="F4">4C</xref>) slender and elongate, anal style relatively small, not reaching to apex.</p><fig id="F4" position="float" orientation="portrait"><object-id xmlns:xlink="http://www.w3.org/1999/xlink" content-type="doi" xlink:type="simple">10.3897/zookeys.1037.65481.figure4</object-id><object-id xmlns:xlink="http://www.w3.org/1999/xlink" content-type="arpha" xlink:type="simple">EAD02766-C15C-57BE-B618-9205E5069091</object-id><label>Figure 4.</label><caption><p><italic><tp:taxon-name><tp:taxon-name-part taxon-name-part-type="genus" reg="Catullioides">Catullioides</tp:taxon-name-part> <tp:taxon-name-part taxon-name-part-type="species" reg="rubrolineata">rubrolineata</tp:taxon-name-part></tp:taxon-name></italic> Bierman <bold>A</bold> male pygofer, gonostyles, and segment X, left lateral view <bold>B</bold> male pygofer, gonostyles, and segment X, right lateral view <bold>C</bold> male segment X and pygofer, dorsal view <bold>D</bold> male pygofer and gonostyles, ventral view <bold>E</bold> aedeagus, dorsal view <bold>F</bold> aedeagus, left lateral view <bold>G</bold> aedeagus, right lateral view <bold>H</bold> aedeagus, ventral view. Abbreviations: as, anal style; bpg, basal process of gonostyle; dmp, dorsal margin of pygofer in profile; dp, dorsal process of phallotheca; gs, gonostyle; hpg, hook-like process of gonostyle; lp, left process of phallotheca; ml, membranous lobe of phallotheca; pen, periandrium; pg, pygofer; pmpg, posterior margin of pygofer in profile; rap, right apical process of phallotheca; rbp, right basal process of phallotheca; sp, sclerotised processes of pygofer; sx, segment X; vc, ventrolateral carina of gonostyle; vmp, ventral margin of pygofer in profile. Scale bars: 0.5 mm.</p></caption><graphic xmlns:xlink="http://www.w3.org/1999/xlink" xlink:href="zookeys-1037-119-g004.jpg" position="float" orientation="portrait" xlink:type="simple" id="oo_543791.jpg"><uri content-type="original_file" xlink:type="simple">https://binary.pensoft.net/fig/543791</uri></graphic></fig><p><bold><italic>Female genitalia</italic></bold> (Figs <xref ref-type="fig" rid="F5">5A–I</xref>) as in generic description.</p><fig id="F5" position="float" orientation="portrait"><object-id xmlns:xlink="http://www.w3.org/1999/xlink" content-type="doi" xlink:type="simple">10.3897/zookeys.1037.65481.figure5</object-id><object-id xmlns:xlink="http://www.w3.org/1999/xlink" content-type="arpha" xlink:type="simple">54CFA610-72BF-5B35-9A6C-875CD805051A</object-id><label>Figure 5.</label><caption><p><italic><tp:taxon-name><tp:taxon-name-part taxon-name-part-type="genus" reg="Catullioides">Catullioides</tp:taxon-name-part> <tp:taxon-name-part taxon-name-part-type="species" reg="rubrolineata">rubrolineata</tp:taxon-name-part></tp:taxon-name></italic> Bierman <bold>A</bold> female terminalia, dorsal view <bold>B</bold> female terminalia, lateral view <bold>C</bold> female terminalia, ventral view <bold>D</bold> female segment X, dorsal view <bold>E</bold> gonapophyses VIII, lateral view <bold>F</bold> gonapophyses VIII, ventral view <bold>G</bold> gonapophyses VIII and IX, ventral view <bold>H</bold> gonapophyses IX, ventral view <bold>I</bold> gonoplacs, lateral view. Abbreviations: ACL, anterior connective lamina of gonapophysis VIII; as, anal style; Gp, gonoplacs; PCL, posterior connective lamina of gonapophysis IX; sx, segment X. Scale bars: 0.5 mm (<bold>A–C, G, I</bold>); 0.2 mm (<bold>D–F, H</bold>).</p></caption><graphic xmlns:xlink="http://www.w3.org/1999/xlink" xlink:href="zookeys-1037-119-g005.jpg" position="float" orientation="portrait" xlink:type="simple" id="oo_543792.jpg"><uri content-type="original_file" xlink:type="simple">https://binary.pensoft.net/fig/543792</uri></graphic></fig></tp:treatment-sec><tp:treatment-sec sec-type="material" id="SECID0EK1AE"><title>Material examined.</title><p><bold>China</bold>: 7♂♂, 6♀♀, Zhejiang, Taishun, Beikengdi (<named-content xmlns:xlink="http://www.w3.org/1999/xlink" content-type="dwc:verbatimCoordinates" xlink:type="simple"><named-content content-type="geo-json" specific-use="{&#34;type&#34;:&#34;Point&#34;,&#34;coordinates&#34;:[119.907778,27.475000]}" id="NCID0EV1AE" xlink:type="simple">27°28'30"N, 119°54'28"E</named-content></named-content>), 469 m, light trap, 28.viii.2020, F.Z. Ma, S.Y. Xu &amp; H.Y. Zhu; 2♂♂, 2♀♀, same collecting locality and time, F.Z. Ma, S.Y. Xu &amp; H.Y. Zhu (all in <abbrev xmlns:xlink="http://www.w3.org/1999/xlink" content-type="institution" xlink:title="Zoological Collection, Jiangsu Second Normal University, Nanjing, China" id="ABBRID0E11AE" xlink:type="simple">JSSNU</abbrev>); 1♀, Hainan, Shuiman, 640 m, 29.v.1960, S.F. Li; 8♂♂, 3♀♀, Fujian, Jiangle, Longqi Moutain, 200 m, 10.viii.1991, S.M. Song; 1♀, Fujian, Jiangle, Longqishan, 500 m, 13.viii.1991, X.C. Zhang; 8♂♂, 2♀♀, Yunnan, Hekou, 80 m, light trap, 7.vi.1956, K.R. Huang; 1♂, Yunnan, Xishuangbanna, Mengla, 620–650 m, 9.vi.1959, S.F. Li; 1♀, Yunnan, Jinghong, Damenglong, 30.ix.1979, J.X. Cui (all in <named-content xmlns:xlink="http://www.w3.org/1999/xlink" content-type="dwc:institutional_code" xlink:type="simple">IZCAS</named-content>). <bold>Vietnam</bold>: 1♂, Kontum N of Pleiku, 550 m, 13.v.1960, L.W. Quate. <bold>Laos</bold>: 1♀, Borikhane Prov. Paksane, 20.xii.1965, native collector; 1♂, Vientiane Prov. Tha Ngone, 30.xi.1965, native collector. <bold>Malaysia</bold>: 1♀, Borneo, Sarawak Sadong, Kampong Tapuh, 300–450 m, 10.vii.1958, T.C. Maa (all in <named-content xmlns:xlink="http://www.w3.org/1999/xlink" content-type="dwc:institutional_code" xlink:type="simple">BPBM</named-content>).</p></tp:treatment-sec><tp:treatment-sec sec-type="host" id="SECID0EP2AE"><title>Host plant.</title><p><italic><tp:taxon-name><tp:taxon-name-part taxon-name-part-type="genus" reg="Miscanthus">Miscanthus</tp:taxon-name-part> <tp:taxon-name-part taxon-name-part-type="species" reg="floridulus">floridulus</tp:taxon-name-part></tp:taxon-name></italic>.</p></tp:treatment-sec><tp:treatment-sec sec-type="distribution" id="SECID0EA3AE"><title>Distribution.</title><p>China (Zhejiang, Hainan, Fujian, Yunan, Taiwan); Japan (Ryukyu Islands); Vietnam; Laos; Malaysia; Indonesia.</p></tp:treatment-sec><tp:treatment-sec sec-type="remarks" id="SECID0EF3AE"><title>Remarks.</title><p><italic><tp:taxon-name><tp:taxon-name-part taxon-name-part-type="genus" reg="Catullioides">Catullioides</tp:taxon-name-part> <tp:taxon-name-part taxon-name-part-type="species" reg="rubrolineata">rubrolineata</tp:taxon-name-part></tp:taxon-name></italic> is newly recorded from Vietnam and Laos. Our specimens are distinctly larger than those recorded from Taiwan, China by <xref ref-type="bibr" rid="B19">Yang et al. (1989)</xref>. Their data showed the body length of <italic><tp:taxon-name><tp:taxon-name-part taxon-name-part-type="genus" reg="Catullioides">C.</tp:taxon-name-part> <tp:taxon-name-part taxon-name-part-type="species" reg="rubrolineata">rubrolineata</tp:taxon-name-part></tp:taxon-name></italic> from Nantou, Taiwan as 5.27 ± 0.11 mm in males and 5.76 ± 0.33 mm in females (<xref ref-type="bibr" rid="B19">Yang et al. 1989</xref>). The type specimens of <italic><tp:taxon-name><tp:taxon-name-part taxon-name-part-type="genus" reg="Catullioides">C.</tp:taxon-name-part> <tp:taxon-name-part taxon-name-part-type="species" reg="rubrolineata">rubrolineata</tp:taxon-name-part></tp:taxon-name></italic> from Indonesia (6.5–8.0 mm) are also a little shorter than the specimens we examined (<xref ref-type="bibr" rid="B1">Bierman 1910</xref>). Unfortunately, we did not examine the syntypes of <xref ref-type="bibr" rid="B1">Bierman (1910)</xref> and the specimens of <xref ref-type="bibr" rid="B19">Yang et al. (1989)</xref>, and identified this species based on our critical review of the literature.</p></tp:treatment-sec><ref-list><ref id="B11"><mixed-citation xmlns:xlink="http://www.w3.org/1999/xlink" xlink:type="simple"><person-group><name name-style="western"><surname>Melichar</surname><given-names>L</given-names></name></person-group> (<year>1914</year>) <article-title>Monographie der Tropiduchinen (<tp:taxon-name><tp:taxon-name-part taxon-name-part-type="suborder">Homoptera</tp:taxon-name-part></tp:taxon-name>).</article-title><source>Verhandlungen des Naturforschenden Vereines in Brünn</source><volume>53</volume>: <fpage>1</fpage>–<lpage>145</lpage>.</mixed-citation></ref><ref id="B19"><mixed-citation xmlns:xlink="http://www.w3.org/1999/xlink" xlink:type="simple"><person-group><name name-style="western"><surname>Yang</surname><given-names>J-T</given-names></name><name name-style="western"><surname>Yang</surname><given-names>C-T</given-names></name><name name-style="western"><surname>Wilson</surname><given-names>MR</given-names></name></person-group> (<year>1989</year>) <article-title><tp:taxon-name><tp:taxon-name-part taxon-name-part-type="family">Tropiduchidae</tp:taxon-name-part></tp:taxon-name> of Taiwan (<tp:taxon-name><tp:taxon-name-part taxon-name-part-type="suborder">Homoptera</tp:taxon-name-part></tp:taxon-name>: <tp:taxon-name><tp:taxon-name-part taxon-name-part-type="superfamily">Fulgoroidea</tp:taxon-name-part></tp:taxon-name>).</article-title><source>Collected Papers on <tp:taxon-name><tp:taxon-name-part taxon-name-part-type="suborder">Homoptera</tp:taxon-name-part></tp:taxon-name> of Taiwan, Taiwan Museum Special Publication</source><volume>8</volume>: <fpage>65</fpage>–<lpage>115</lpage>.</mixed-citation></ref><ref id="B10"><mixed-citation xmlns:xlink="http://www.w3.org/1999/xlink" xlink:type="simple"><person-group><name name-style="western"><surname>Hayashi</surname><given-names>M</given-names></name></person-group> (<year>1995</year>) <article-title>Discovery of <italic><tp:taxon-name><tp:taxon-name-part taxon-name-part-type="genus">Catullioides</tp:taxon-name-part> <tp:taxon-name-part taxon-name-part-type="species">albosignatus</tp:taxon-name-part></tp:taxon-name></italic> (<tp:taxon-name><tp:taxon-name-part taxon-name-part-type="suborder">Homoptera</tp:taxon-name-part></tp:taxon-name>, <tp:taxon-name><tp:taxon-name-part taxon-name-part-type="family">Tropiduchidae</tp:taxon-name-part></tp:taxon-name>) from the Ryukyu Islands, Japan.</article-title><source>Japanese Journal of Entomology</source><volume>63</volume>: <fpage>65</fpage>–<lpage>66</lpage>.</mixed-citation></ref><ref id="B1"><mixed-citation xmlns:xlink="http://www.w3.org/1999/xlink" xlink:type="simple"><person-group><name name-style="western"><surname>Bierman</surname><given-names>CJH</given-names></name></person-group> (<year>1910</year>) <article-title>Homopteren aus Niederländisch Ost-Indien. II herausgegeben von D. MacGillavry und K. W. Dammerman.</article-title><source>Notes from the Leyden Museum</source><volume>33</volume>: <fpage>1</fpage>–<lpage>68</lpage>.</mixed-citation></ref></ref-list></tp:taxon-treatment>
