# Supplementary material for: Taxonomic study of the Oriental genus Catullioides Bierman, 1910 (Hemiptera, Fulgoromorpha, Tropiduchidae), with description of a new species from China
Source: Zookeys. 2021 May 17;1037:119–36. doi: 10.3897/zookeys.1037.65481 (PMC8144165; doi:10.3897/zookeys.1037.65481)
Supplement: XML Treatment for Catullioides taishunensis [file zookeys.1037.65481-treatment3.xml]

<!DOCTYPE tp:taxon-treatment
  PUBLIC "-//TaxonX//DTD Taxonomic Treatment Publishing DTD v0 20100105//EN" "tax-treatment-NSO.dtd">
<tp:taxon-treatment xmlns:tp="http://www.plazi.org/taxpub"><tp:treatment-meta><kwd-group><label>Taxon classification</label><kwd><named-content xmlns:xlink="http://www.w3.org/1999/xlink" content-type="kingdom">Animalia</named-content></kwd><kwd><named-content xmlns:xlink="http://www.w3.org/1999/xlink" content-type="order">Hemiptera</named-content></kwd><kwd><named-content xmlns:xlink="http://www.w3.org/1999/xlink" content-type="family">Tropiduchidae</named-content></kwd></kwd-group><mixed-citation publication-type="journal"><person-group><name><surname>Zhu</surname><given-names>Hao-Yu</given-names></name><name><surname>Yu</surname><given-names>Fang</given-names></name><name><surname>Xu</surname><given-names>Si-Yuan</given-names></name><name><surname>Ma</surname><given-names>Fang-Zhou</given-names></name><name><surname>Wang</surname><given-names>Rong-Rong</given-names></name><name><surname>Song</surname><given-names>Zhi-Shun</given-names></name></person-group><article-title>Taxonomic study of the Oriental genus <italic><tp:taxon-name><tp:taxon-name-part taxon-name-part-type="genus" reg="Catullioides">Catullioides</tp:taxon-name-part></tp:taxon-name></italic> Bierman, 1910 (<tp:taxon-name><tp:taxon-name-part taxon-name-part-type="order">Hemiptera</tp:taxon-name-part></tp:taxon-name>, <tp:taxon-name><tp:taxon-name-part taxon-name-part-type="infraorder">Fulgoromorpha</tp:taxon-name-part></tp:taxon-name>, <tp:taxon-name><tp:taxon-name-part taxon-name-part-type="family">Tropiduchidae</tp:taxon-name-part></tp:taxon-name>), with description of a new species from China</article-title><source>Zookeys</source><day>17</day><month>5</month><year>2021</year><volume>1037</volume><fpage>119</fpage><lpage>136</lpage><pub-id pub-id-type="doi">10.3897/zookeys.1037.65481</pub-id></mixed-citation></tp:treatment-meta><tp:nomenclature><tp:taxon-name><object-id xmlns:xlink="http://www.w3.org/1999/xlink" content-type="arpha" xlink:type="simple">03EFD810-6696-55AB-9A28-34B5A0107932</object-id>
              <tp:taxon-name-part taxon-name-part-type="genus" reg="Catullioides">Catullioides</tp:taxon-name-part>
              <tp:taxon-name-part taxon-name-part-type="species" reg="taishunensis">taishunensis</tp:taxon-name-part>
              <object-id xmlns:xlink="http://www.w3.org/1999/xlink" content-type="zoobank" xlink:type="simple">http://zoobank.org/96FB5511-9536-49AD-A02A-E8CCA3827555</object-id>
            </tp:taxon-name><tp:taxon-authority>Zhu, Wang &amp; Song</tp:taxon-authority><tp:taxon-status xmlns:xlink="http://www.w3.org/1999/xlink" xlink:type="simple">sp. nov.</tp:taxon-status><xref ref-type="fig" rid="F6">Figures 6</xref><xref ref-type="fig" rid="F7">, 7</xref><xref ref-type="fig" rid="F8">, 8</xref></tp:nomenclature><tp:treatment-sec sec-type="type material" id="SECID0EV6AE"><title>Type material.</title><p><bold><italic>Holotype</italic></bold> ♂, <bold>China</bold>: Zhejiang, Taishun, Beikengdi (<named-content xmlns:xlink="http://www.w3.org/1999/xlink" content-type="dwc:verbatimCoordinates" xlink:type="simple"><named-content content-type="geo-json" specific-use="{&#34;type&#34;:&#34;Point&#34;,&#34;coordinates&#34;:[119.907778,27.475000]}" id="NCID0EGAAG" xlink:type="simple">27°28'30"N, 119°54'28"E</named-content></named-content>), 28.viii.2020, Z.S. Song (<abbrev xmlns:xlink="http://www.w3.org/1999/xlink" content-type="institution" xlink:title="Zoological Collection, Jiangsu Second Normal University, Nanjing, China" id="ABBRID0ELAAG" xlink:type="simple">JSSNU</abbrev>). <bold><italic>Paratypes</italic></bold>, <bold>China</bold>: 3♂♂, same data as holotype, F.Z. Ma, S.Y. Xu &amp; H.Y. Zhu (<abbrev xmlns:xlink="http://www.w3.org/1999/xlink" content-type="institution" xlink:title="Zoological Collection, Jiangsu Second Normal University, Nanjing, China" id="ABBRID0EVAAG" xlink:type="simple">JSSNU</abbrev>); 3♂♂, same data as holotype, Z.S. Song (<named-content xmlns:xlink="http://www.w3.org/1999/xlink" content-type="dwc:institutional_code" xlink:type="simple">IZCAS</named-content>).</p></tp:treatment-sec><tp:treatment-sec sec-type="diagnosis" id="SECID0E6AAG"><title>Diagnosis.</title><p>The new species may be easily distinguished from <italic><tp:taxon-name><tp:taxon-name-part taxon-name-part-type="genus" reg="Catullioides">C.</tp:taxon-name-part> <tp:taxon-name-part taxon-name-part-type="species" reg="rubrolineata">rubrolineata</tp:taxon-name-part></tp:taxon-name></italic> by the distinctly incurved, non-flat forewings; the narrow and long hindwings; and the different general coloration.</p></tp:treatment-sec><tp:treatment-sec sec-type="description" id="SECID0EQBAG"><title>Description.</title><p>♂, body length from apex of head to tip of forewings: 7.7–7.9 mm; head length from apex of cephalic process to base of eyes: 0.6–0.7 mm; head width including eyes: 1.2–1.3 mm; forewing length: 6.1–6.3 mm.</p><p><bold><italic>Coloration</italic>.</bold> General color in males pale green and red on head and thorax, and black on body (Fig. <xref ref-type="fig" rid="F6">6</xref>). Head excluding eyes, pronotum and mesonotum mostly pale green to yellowish green, broad stripes along median carinae of vertex, frons, clypeus, pronotum and mesonotum, lateral margins of frons, lateral areas of pronotum and mesonotum behind eyes red, clypeus and apical margins of paranotal lobes black (Fig. <xref ref-type="fig" rid="F2">2C</xref>). Compound eyes red to fuscous with posterior margin pale green, ocelli purplish red. Forewings mostly fuscous to black, clavus yellowish green to dark brown (Fig. <xref ref-type="fig" rid="F7">7D</xref>). Lateral parts of pro- and meso-thorax black, meta-thorax yellowish green; legs black except coxae and tarsomeres yellowish green. Abdomen with terminalia mostly black.</p><fig id="F6" position="float" orientation="portrait"><object-id xmlns:xlink="http://www.w3.org/1999/xlink" content-type="doi" xlink:type="simple">10.3897/zookeys.1037.65481.figure6</object-id><object-id xmlns:xlink="http://www.w3.org/1999/xlink" content-type="arpha" xlink:type="simple">14521D30-0230-5B85-BA3B-8FD4FE42988A</object-id><label>Figure 6.</label><caption><p><italic><tp:taxon-name><tp:taxon-name-part taxon-name-part-type="genus" reg="Catullioides">Catullioides</tp:taxon-name-part> <tp:taxon-name-part taxon-name-part-type="species" reg="taishunensis">taishunensis</tp:taxon-name-part></tp:taxon-name></italic> sp. nov. <bold>A</bold> male, photographed by Z-S Song <bold>B</bold> male, dorsal view <bold>C</bold> male, lateral view. Scale bars: 2 mm.</p></caption><graphic xmlns:xlink="http://www.w3.org/1999/xlink" xlink:href="zookeys-1037-119-g006.jpg" position="float" orientation="portrait" xlink:type="simple" id="oo_543793.jpg"><uri content-type="original_file" xlink:type="simple">https://binary.pensoft.net/fig/543793</uri></graphic></fig><p><bold><italic>Structure</italic>.</bold> Vertex (Fig. <xref ref-type="fig" rid="F7">7A</xref>) wider than long, with ratio of length at midline to width between eyes 0.5:1. Frons with ratio of length at midline to maximum width 1.6:1 (Fig. <xref ref-type="fig" rid="F7">7C</xref>). Forewings (Fig. <xref ref-type="fig" rid="F7">7D</xref>) tectiform, membrane distinctly incurved at nodal line, ratio of length to width about 3.1:1. Hindwings (Fig. <xref ref-type="fig" rid="F7">7E</xref>) narrow and long, ratio of length to width about 2.6:1.</p><fig id="F7" position="float" orientation="portrait"><object-id xmlns:xlink="http://www.w3.org/1999/xlink" content-type="doi" xlink:type="simple">10.3897/zookeys.1037.65481.figure7</object-id><object-id xmlns:xlink="http://www.w3.org/1999/xlink" content-type="arpha" xlink:type="simple">45EA56CF-D585-582B-8569-8827605C636E</object-id><label>Figure 7.</label><caption><p><italic><tp:taxon-name><tp:taxon-name-part taxon-name-part-type="genus" reg="Catullioides">Catullioides</tp:taxon-name-part> <tp:taxon-name-part taxon-name-part-type="species" reg="taishunensis">taishunensis</tp:taxon-name-part></tp:taxon-name></italic> sp. nov. <bold>A</bold> head, pronotum and mesonotum, dorsal view <bold>B</bold> head and pronotum, lateral view <bold>C</bold> head and pronotum, ventral view <bold>D</bold> forewing <bold>E</bold> hindwing. Scale bars: 1 mm.</p></caption><graphic xmlns:xlink="http://www.w3.org/1999/xlink" xlink:href="zookeys-1037-119-g007.jpg" position="float" orientation="portrait" xlink:type="simple" id="oo_543794.jpg"><uri content-type="original_file" xlink:type="simple">https://binary.pensoft.net/fig/543794</uri></graphic></fig><p><bold><italic>Male genitalia</italic>.</bold> Similar to those of <italic><tp:taxon-name><tp:taxon-name-part taxon-name-part-type="genus" reg="Catullioides">C.</tp:taxon-name-part> <tp:taxon-name-part taxon-name-part-type="species" reg="rubrolineata">rubrolineata</tp:taxon-name-part></tp:taxon-name></italic>. Pygofer relatively narrow and small, in lateral view (Fig. <xref ref-type="fig" rid="F8">8A, B</xref>), posterior margin slightly sinuate, more or less convex medially, anterior margin produced in a pair of broad and large sclerotised processes ventrolaterally; in ventral view (Fig. <xref ref-type="fig" rid="F8">8D</xref>) far longer than in dorsal view (Fig. <xref ref-type="fig" rid="F8">8C</xref>), with ratio of ventral to dorsal width about 4.5:1. Gonostyles (Fig. <xref ref-type="fig" rid="F8">8A, B, D</xref>) elongate, in ventral view (Fig. <xref ref-type="fig" rid="F8">8D</xref>), inner area along ventrolateral carina less sclerotised and filmy, dorso-basal process directed dorsolaterad; in lateral view (Fig. <xref ref-type="fig" rid="F8">8A, B</xref>), ventrolateral carina strongly ridged from base to apex. Aedeagus (Fig. <xref ref-type="fig" rid="F8">8E–H</xref>) large and elongate, as long as gonostyles; in right lateral view (Fig. <xref ref-type="fig" rid="F8">8F</xref>), right apical process directed dorsad and curved laterocaudad; in left lateral view (Fig. <xref ref-type="fig" rid="F8">8G</xref>), left process large and broadly flat, base narrow and twisted, remaining cultrate, directed laterocaudad. Segment X (Fig. <xref ref-type="fig" rid="F8">8C</xref>) slender and elongate, anal style relatively small, not reaching to apex.</p><fig id="F8" position="float" orientation="portrait"><object-id xmlns:xlink="http://www.w3.org/1999/xlink" content-type="doi" xlink:type="simple">10.3897/zookeys.1037.65481.figure8</object-id><object-id xmlns:xlink="http://www.w3.org/1999/xlink" content-type="arpha" xlink:type="simple">613666AF-DD26-56E4-8B9C-907A586763B0</object-id><label>Figure 8.</label><caption><p><italic><tp:taxon-name><tp:taxon-name-part taxon-name-part-type="genus" reg="Catullioides">Catullioides</tp:taxon-name-part> <tp:taxon-name-part taxon-name-part-type="species" reg="taishunensis">taishunensis</tp:taxon-name-part></tp:taxon-name></italic> sp. nov. <bold>A</bold> male pygofer, gonostyles, and segment X, left lateral view <bold>B</bold> male pygofer, gonostyles, and segment X, right lateral view <bold>C</bold> male segment X and pygofer, dorsal view <bold>D</bold> male pygofer and gonostyles, ventral view <bold>E</bold> aedeagus, dorsal view <bold>F</bold> aedeagus, left lateral view <bold>G</bold> aedeagus, right lateral view <bold>H</bold> aedeagus, ventral view. Scale bars: 0.5 mm.</p></caption><graphic xmlns:xlink="http://www.w3.org/1999/xlink" xlink:href="zookeys-1037-119-g008.jpg" position="float" orientation="portrait" xlink:type="simple" id="oo_543795.jpg"><uri content-type="original_file" xlink:type="simple">https://binary.pensoft.net/fig/543795</uri></graphic></fig><p>Female unknown.</p></tp:treatment-sec><tp:treatment-sec sec-type="etymology" id="SECID0ECIAG"><title>Etymology.</title><p>The new species is named for its occurrence in Taishun, Zhejiang, China. The specific epithet <italic><tp:taxon-name><tp:taxon-name-part taxon-name-part-type="genus" reg="Catullioides"/><tp:taxon-name-part taxon-name-part-type="species" reg="taishunensis">taishunensis</tp:taxon-name-part></tp:taxon-name></italic> is to be treated as a latinized adjective in the nominative singular.</p></tp:treatment-sec><tp:treatment-sec sec-type="host" id="SECID0ESIAG"><title>Host plant.</title><p><italic><tp:taxon-name><tp:taxon-name-part taxon-name-part-type="genus" reg="Miscanthus">Miscanthus</tp:taxon-name-part> <tp:taxon-name-part taxon-name-part-type="species" reg="floridulus">floridulus</tp:taxon-name-part></tp:taxon-name></italic>.</p></tp:treatment-sec><tp:treatment-sec sec-type="distribution" id="SECID0EDJAG"><title>Distribution.</title><p>So far only known from Taishun, Zhejiang, China.</p></tp:treatment-sec><tp:treatment-sec sec-type="remarks" id="SECID0EIJAG"><title>Remarks.</title><p><xref ref-type="bibr" rid="B1">Bierman (1910)</xref> erected <italic><tp:taxon-name><tp:taxon-name-part taxon-name-part-type="genus" reg="Catullioides">Catullioides</tp:taxon-name-part> <tp:taxon-name-part taxon-name-part-type="species" reg="rubrolineata">rubrolineata</tp:taxon-name-part> <tp:taxon-name-part taxon-name-part-type="subspecies" reg="coriacea">coriacea</tp:taxon-name-part></tp:taxon-name></italic><xref ref-type="bibr" rid="B1">Bierman (1910)</xref> for its smaller body and different coloration of the forewings. He did not describe and illustrate it in detail. It needs to be further studied and compared with our new species <italic><tp:taxon-name><tp:taxon-name-part taxon-name-part-type="genus" reg="Catullioides">C.</tp:taxon-name-part> <tp:taxon-name-part taxon-name-part-type="species" reg="taishunensis">taishunensis</tp:taxon-name-part></tp:taxon-name></italic> sp. nov.</p><fig id="F9" position="float" orientation="portrait"><object-id xmlns:xlink="http://www.w3.org/1999/xlink" content-type="doi" xlink:type="simple">10.3897/zookeys.1037.65481.figure9</object-id><object-id xmlns:xlink="http://www.w3.org/1999/xlink" content-type="arpha" xlink:type="simple">741D9554-1996-58FF-AE77-9B003B495FE7</object-id><label>Figure 9.</label><caption><p>Geographical distribution of <italic><tp:taxon-name><tp:taxon-name-part taxon-name-part-type="genus" reg="Catullioides">Catullioides</tp:taxon-name-part></tp:taxon-name></italic> species.</p></caption><graphic xmlns:xlink="http://www.w3.org/1999/xlink" xlink:href="zookeys-1037-119-g009.jpg" position="float" orientation="portrait" xlink:type="simple" id="oo_543796.jpg"><uri content-type="original_file" xlink:type="simple">https://binary.pensoft.net/fig/543796</uri></graphic></fig></tp:treatment-sec><tp:treatment-sec><!--Section generated to contain objects referenced in tp:taxon-treatment.--><fig id="F2" position="float" orientation="portrait"><object-id xmlns:xlink="http://www.w3.org/1999/xlink" content-type="doi" xlink:type="simple">10.3897/zookeys.1037.65481.figure2</object-id><object-id xmlns:xlink="http://www.w3.org/1999/xlink" content-type="arpha" xlink:type="simple">C2C1C5EA-12EE-5619-B387-360061B40CDA</object-id><label>Figure 2.</label><caption><p><italic><tp:taxon-name><tp:taxon-name-part taxon-name-part-type="genus" reg="Catullioides">Catullioides</tp:taxon-name-part> <tp:taxon-name-part taxon-name-part-type="species" reg="rubrolineata">rubrolineata</tp:taxon-name-part></tp:taxon-name></italic> Bierman <bold>A</bold> male, dorsal view <bold>B</bold> female, dorsal view <bold>C</bold> male, lateral view <bold>D</bold> female, lateral view. Scale bars: 2 mm.</p></caption><graphic xmlns:xlink="http://www.w3.org/1999/xlink" xlink:href="zookeys-1037-119-g002.jpg" position="float" orientation="portrait" xlink:type="simple" id="oo_543789.jpg"><uri content-type="original_file" xlink:type="simple">https://binary.pensoft.net/fig/543789</uri></graphic></fig></tp:treatment-sec><ref-list><ref id="B1"><mixed-citation xmlns:xlink="http://www.w3.org/1999/xlink" xlink:type="simple"><person-group><name name-style="western"><surname>Bierman</surname><given-names>CJH</given-names></name></person-group> (<year>1910</year>) <article-title>Homopteren aus Niederländisch Ost-Indien. II herausgegeben von D. MacGillavry und K. W. Dammerman.</article-title><source>Notes from the Leyden Museum</source><volume>33</volume>: <fpage>1</fpage>–<lpage>68</lpage>.</mixed-citation></ref></ref-list></tp:taxon-treatment>
